# Supplementary material for: Changes in Antioxidant Properties and Amounts of Bioactive Compounds during Simulated In Vitro Digestion of Wheat Bread Enriched with Plant Extracts
Source: Molecules. 2021 Oct 18;26(20):6292. doi: 10.3390/molecules26206292 (PMC8539602; doi:10.3390/molecules26206292)
Supplement: Supplementary file 1 [file molecules-26-06292-s001.zip]

Archive with 1 entries (1 files):
- molecules-1382027-supplementary.pdf
